# Supplementary material for: The RAB27A effector SYTL5 regulates mitophagy and mitochondrial metabolism
Source: eLife. 2025 Nov 26;14:RP105541. doi: 10.7554/eLife.105541 (PMC12656530; doi:10.7554/eLife.105541)
Supplement: Figure 1—source data 1. [file elife-105541-fig1-data1.zip]

Archive with 6 entries (5 files):
- Figure 1-Source Data 1/
- Figure 1-Source Data 1/Figure 1A-Source Data.tif
- Figure 1-Source Data 1/Figure 1C-Source Data.tif
- Figure 1-Source Data 1/Figure 1D-Source Data.tif
- Figure 1-Source Data 1/Figure 1G-Source Data.tif
- Figure 1-Source Data 1/Figure 1H-Source Data.tif
