# Supplementary material for: The RAB27A effector SYTL5 regulates mitophagy and mitochondrial metabolism
Source: eLife. 2025 Nov 26;14:RP105541. doi: 10.7554/eLife.105541 (PMC12656530; doi:10.7554/eLife.105541)
Supplement: Figure 1—source data 2. [file elife-105541-fig1-data2.zip]

Archive with 9 entries (8 files):
- Figure 1-Source Data 2/
- Figure 1-Source Data 2/Figure 1F-Source data 1.tif
- Figure 1-Source Data 2/Figure 1F-Source data 2.tif
- Figure 1-Source Data 2/Figure 1F-Source data 3.tif
- Figure 1-Source Data 2/Figure 1F-Source data 4.tif
- Figure 1-Source Data 2/Figure 1F-Source data 5.tif
- Figure 1-Source Data 2/Figure 1F-Source data 6.tif
- Figure 1-Source Data 2/Figure 1F-Source data 7.tif
- Figure 1-Source Data 2/Figure 1F-Source data 8.tif
