# Supplementary material for: The RAB27A effector SYTL5 regulates mitophagy and mitochondrial metabolism
Source: eLife. 2025 Nov 26;14:RP105541. doi: 10.7554/eLife.105541 (PMC12656530; doi:10.7554/eLife.105541)
Supplement: Figure 1—figure supplement 1—source data 1. [file elife-105541-fig1-figsupp1-data1.zip]

Archive with 7 entries (6 files):
- Figure 1 – figure supplement 1-Source Data 1/
- Figure 1 – figure supplement 1-Source Data 1/Figure 1 – figure supplement 1A-Source Data.tif
- Figure 1 – figure supplement 1-Source Data 1/Figure 1 – figure supplement 1B-Source Data.tif
- Figure 1 – figure supplement 1-Source Data 1/Figure 1 – figure supplement 1C-Source Data.tif
- Figure 1 – figure supplement 1-Source Data 1/Figure 1 – figure supplement 1D-Source Data.tif
- Figure 1 – figure supplement 1-Source Data 1/Figure 1 – figure supplement 1E-Source Data.tif
- Figure 1 – figure supplement 1-Source Data 1/Figure 1 – figure supplement 1F-Source Data.tif
