# Supplementary material for: The RAB27A effector SYTL5 regulates mitophagy and mitochondrial metabolism
Source: eLife. 2025 Nov 26;14:RP105541. doi: 10.7554/eLife.105541 (PMC12656530; doi:10.7554/eLife.105541)
Supplement: Figure 2—source data 1. [file elife-105541-fig2-data1.zip]

Archive with 8 entries (7 files):
- Figure 2-Source Data 1/
- Figure 2-Source Data 1/Figure 2A-Source Data.tif
- Figure 2-Source Data 1/Figure 2B-Source Data.tif
- Figure 2-Source Data 1/Figure 2C-Source Data.tif
- Figure 2-Source Data 1/Figure 2D-Source Data.tif
- Figure 2-Source Data 1/Figure 2E-Source Data 1.tif
- Figure 2-Source Data 1/Figure 2E-Source Data 2.tif
- Figure 2-Source Data 1/Figure 2E-Source Data 3.tif
