# Supplementary material for: The RAB27A effector SYTL5 regulates mitophagy and mitochondrial metabolism
Source: eLife. 2025 Nov 26;14:RP105541. doi: 10.7554/eLife.105541 (PMC12656530; doi:10.7554/eLife.105541)
Supplement: Figure 4—source data 4. [file elife-105541-fig4-data4.zip › Figure 4-Source Data 3/Figure 4D-Source Data.csv]

Figure 4D
		DFP	DFP	DFP	DMOG	DMOG	DMOG
	siControl	27,20796484	30,38268491	35,25382076	28,27532214	31,8533239	29,34038339
	siSYTL5	13,43768046	12,37473171	25,20521518	22,45117337	18,50380313	19,06506754
	siRAB27A	9,578717955	12,87520208	15,25447031	16,35236504	20,08282131	11,91273057
	siSYTL5 + siRAB27A	6,425273224	9,016482498	14,58453429	6,754491481	11,96920374	11,0131472
