# Supplementary material for: The RAB27A effector SYTL5 regulates mitophagy and mitochondrial metabolism
Source: eLife. 2025 Nov 26;14:RP105541. doi: 10.7554/eLife.105541 (PMC12656530; doi:10.7554/eLife.105541)
Supplement: Figure 4—figure supplement 1—source data 3. [file elife-105541-fig4-figsupp1-data3.zip]

Archive with 4 entries (3 files):
- Figure 4 – figure supplement 1-Source Data 1.3/
- Figure 4 – figure supplement 1-Source Data 1.3/Figure 4 – figure supplement 1B-Source Data 3.tif
- Figure 4 – figure supplement 1-Source Data 1.3/Figure 4 – figure supplement 1C-Source Data 1.tif
- Figure 4 – figure supplement 1-Source Data 1.3/Figure 4 – figure supplement 1C-Source Data 2.tif
